# Supplementary material for: Impatiensjenjittikuliae (Balsaminaceae), a new species from Thailand
Source: PhytoKeys. 2019 Jun 21;124:139–47. doi: 10.3897/phytokeys.124.33607 (PMC6598934; doi:10.3897/phytokeys.124.33607)
Supplement: XML Treatment for Impatiens jenjittikuliae [file phytokeys.124.33607-treatment1.xml]

<!DOCTYPE tp:taxon-treatment
  PUBLIC "-//TaxonX//DTD Taxonomic Treatment Publishing DTD v0 20100105//EN" "tax-treatment-NSO.dtd">
<tp:taxon-treatment xmlns:tp="http://www.plazi.org/taxpub"><tp:treatment-meta><kwd-group><label>Taxon classification</label><kwd><named-content xmlns:xlink="http://www.w3.org/1999/xlink" content-type="kingdom">Plantae</named-content></kwd><kwd><named-content xmlns:xlink="http://www.w3.org/1999/xlink" content-type="order">ORDO</named-content></kwd><kwd><named-content xmlns:xlink="http://www.w3.org/1999/xlink" content-type="family">FAMILIA</named-content></kwd></kwd-group><mixed-citation publication-type="journal"><person-group><name><surname>Ruchisansakun</surname><given-names>Saroj</given-names></name><name><surname>Suksathan</surname><given-names>Piyakaset</given-names></name></person-group><article-title><italic><tp:taxon-name><tp:taxon-name-part taxon-name-part-type="genus" reg="Impatiens">Impatiens</tp:taxon-name-part><tp:taxon-name-part taxon-name-part-type="species" reg="jenjittikuliae">jenjittikuliae</tp:taxon-name-part></tp:taxon-name></italic> (<tp:taxon-name><tp:taxon-name-part taxon-name-part-type="family">Balsaminaceae</tp:taxon-name-part></tp:taxon-name>), a new species from Thailand</article-title><source>PhytoKeys</source><day>21</day><month>6</month><year>2019</year><volume>124</volume><fpage>139</fpage><lpage>147</lpage><pub-id pub-id-type="doi">10.3897/phytokeys.124.33607</pub-id></mixed-citation></tp:treatment-meta><tp:nomenclature><tp:taxon-name>
              <tp:taxon-name-part taxon-name-part-type="genus" reg="Impatiens">Impatiens</tp:taxon-name-part>
              <tp:taxon-name-part taxon-name-part-type="species" reg="jenjittikuliae">jenjittikuliae</tp:taxon-name-part>
              <object-id xmlns:xlink="http://www.w3.org/1999/xlink" content-type="ipni" xlink:type="simple">urn:lsid:ipni.org:names:77198714-1</object-id>
            </tp:taxon-name><tp:taxon-authority>Ruchis. &amp; Suksathan</tp:taxon-authority><tp:taxon-status xmlns:xlink="http://www.w3.org/1999/xlink" xlink:type="simple">sp. nov.</tp:taxon-status><xref ref-type="fig" rid="F1">Figs 1</xref><xref ref-type="fig" rid="F2">, 2</xref><xref ref-type="fig" rid="F3">, 3</xref><xref ref-type="fig" rid="F4">, 4</xref><xref ref-type="fig" rid="F5">, 5</xref></tp:nomenclature><tp:treatment-sec sec-type="diagnosis" id="SECID0E2DAC"><title>Diagnosis.</title><p><italic><tp:taxon-name><tp:taxon-name-part taxon-name-part-type="genus" reg="Impatiens">Impatiens</tp:taxon-name-part><tp:taxon-name-part taxon-name-part-type="species" reg="jenjittikuliae">jenjittikuliae</tp:taxon-name-part></tp:taxon-name></italic> is most similar to <italic><tp:taxon-name><tp:taxon-name-part taxon-name-part-type="genus" reg="Impatiens">I.</tp:taxon-name-part><tp:taxon-name-part taxon-name-part-type="species" reg="lacei">lacei</tp:taxon-name-part></tp:taxon-name></italic> Hook.f. It differs from <italic><tp:taxon-name><tp:taxon-name-part taxon-name-part-type="genus" reg="Impatiens">I.</tp:taxon-name-part><tp:taxon-name-part taxon-name-part-type="species" reg="lacei">lacei</tp:taxon-name-part></tp:taxon-name></italic> by its densely pilose lateral sepal (versus glabrous) and by having no long hairs along its lamina margin (versus distinct long hairs especially along the lower-half of leaf margin).</p></tp:treatment-sec><tp:treatment-sec sec-type="material" id="SECID0ECFAC"><title>Type.</title><p>THAILAND. Tak Province, Thasongyang District [<named-content xmlns:xlink="http://www.w3.org/1999/xlink" content-type="dwc:verbatimCoordinates" xlink:type="simple"><named-content content-type="geo-json" specific-use="{&#34;type&#34;:&#34;Point&#34;,&#34;coordinates&#34;:[98.066667,17.500278]}" id="NCID0ELFAC" xlink:type="simple">17°30'1"N, 98°3'60"E</named-content></named-content>], limestone area near waterfall in mixed deciduous forest at 540 m alt., 20 October 2018, <italic>S. Ruchisansakun</italic> 900 (holotype: QBG; isotypes: BK, BKF, Mahidol University Herbarium)</p></tp:treatment-sec><tp:treatment-sec sec-type="description" id="SECID0ESFAC"><title>Description.</title><p>Lithophytic, annual herb, up to 6–30 cm tall. Stem erect, up to 1.2 cm in diam., cylindrical, branched, green, densely pilose with short white hairs. Leaves spirally arranged. Petiole 3–7.5 cm long, ca. 2.5 mm in diam., pale green to green to pink, pilose; with 5–7 pairs of long hairs on petiole, up to 2 mm long, green, sometime with red tips. Lamina 9–20 × 3–7 cm, ovate to elliptic, apex acute, base cuneate, margin shallowly serrate, adaxial green, abaxial pale green, pilose on both sides; lateral veins 10–12 pairs. Inflorescence raceme, axillary, 8–12 florets; peduncle 7–10 mm <!--PageBreak-->long, 1.5–2 mm in diam., pale green, densely pilose; rachis 8–20 mm long, ca. 1.5 mm in diam., pale green, densely pilose, hairs shorter than those on peduncle. Flowers ca. 20 × ca. 15 mm, ca 3 mm deep, pinkish white with reddish purple lip. Bracts ca. 1 × 0.5 mm, linear to narrowly lanceolate, apex acute, base cuneate, green, caducous, abaxial densely pilose with white hairs. Pedicel 12–15 mm long, less than 1 mm in diam., <!--PageBreak-->pink, densely pilose with white hairs. Lateral sepals 2, 5–6 × 6–7 mm, free, broadly ovate, the apex mucronate, the base truncate, pale pink, abaxially densely pilose with white hairs. Lower sepal 11–13 × 8–10 mm, ca. 14–17 mm deep, broadly navicular to subsaccate, apex acuminate and mucronate, white with green tip, densely pilose to <!--PageBreak-->strigose outside with long white hairs, distal part gradually constricted into a curved spur, 14–15 mm long, white to pale pink. Dorsal petal 11–12 × 14–15 mm, broadly ovate to obcordate, cucullate, apex emarginate and mucronate, base cordate, white to pale pink, densely pilose with white hairs, abaxial midvein with a white crescent-shaped crest, 1–1.5 mm high. Lateral united petals 20–24 mm long, free: the upper petals 9–10 × 10–11 mm, broadly oblong, apex truncate, base cuneate, upper outer part white to pale pink, lower inner part dark purple; the lower petals 17–19 × 8–10 mm, oblong, apex truncate, pink to reddish-purple; with a pink auricle at the base, ca 1 mm high. Stamens 5; filaments 4–5 mm long, white; anthers white. Ovary ca 4 mm <!--PageBreak-->long, 1.5–2 mm in diam., short fusiform, 5-carpellate, green, glabrous. Fruits, short fusiform capsule, 11–12 mm long, 6–8 mm in diam., subglobose, 5–lobed, green, glabrous. Seeds ca. 20 per fruit, ca. 1.34 mm long, ovoid, brown.</p><p><bold><italic>Pollen morphology</italic></bold>: Pollen grains 4-colpate (Fig. <xref ref-type="fig" rid="F3">3A</xref>). Equatorial view oblong, ca 35 × 18–19 μm (length/width = 1.89); Polar view nearly elliptic, ca. 17 μm thick, colpi four, linear, ca 9–10 μm (Fig. <xref ref-type="fig" rid="F3">3A</xref>); surface entirely covered with numerous irregular lumens, 1.2–2 μm diam, lumens deep, sparsely granulate (Fig. <xref ref-type="fig" rid="F3">3B</xref>); muri slightly straight, joint of muri slightly corniculate (Fig. <xref ref-type="fig" rid="F3">3C</xref>).</p><p><bold><italic>Seed morphology</italic></bold>: Brown ovoid, ca 1.34 × 0.93 mm, ca 0.51 μm thick (length/width = 1.44) (Fig. <xref ref-type="fig" rid="F4">4</xref>). Seed coat a composite of two types, thick finger-like cells, and inflated cells with granulate walls (Figs <xref ref-type="fig" rid="F4">4C, D</xref>).</p><p><bold><italic>Stem anatomy</italic></bold>: Stem herbaceous, without lignification (Figs <xref ref-type="fig" rid="F5">5A–C</xref>). Only angular collenchyma for stem-strengthen were found (Fig. <xref ref-type="fig" rid="F5">5D</xref>).</p></tp:treatment-sec><tp:treatment-sec sec-type="phenology" id="SECID0EVHAC"><title>Phenology.</title><p>Flowering from Oct. to Nov.; fruiting Oct. from Nov.</p></tp:treatment-sec><tp:treatment-sec sec-type="distribution" id="SECID0E1HAC"><title>Distribution.</title><p>The new species is only known from the type locality in Tak Province, Thailand.</p><!--PageBreak--><!--PageBreak--></tp:treatment-sec><tp:treatment-sec sec-type="ecology" id="SECID0EBIAC"><title>Ecology.</title><p><italic><tp:taxon-name><tp:taxon-name-part taxon-name-part-type="genus" reg="Impatiens">Impatiens</tp:taxon-name-part><tp:taxon-name-part taxon-name-part-type="species" reg="jenjittikuliae">jenjittikuliae</tp:taxon-name-part></tp:taxon-name></italic> grows on limestone close to waterfall in a mixed deciduous forest, 520–600 m elevation (pers. obs.).</p></tp:treatment-sec><tp:treatment-sec sec-type="Proposed IUCN conservation assessment" id="SECID0ESIAC"><title>Proposed IUCN conservation assessment.</title><p>Critically Endangered B1ab (i, ii, iii) + 2ab (i, ii, iii). This species is only known from the type locality; the extent of occurrence is estimated to be less than 5 km, where it occurs as a small population (<xref ref-type="bibr" rid="B1">IUCN 2012</xref>).</p></tp:treatment-sec><tp:treatment-sec sec-type="etymology" id="SECID0E3IAC"><title>Etymology.</title><p>The new species is named in honor of Dr. Thaya Jenjittikul who encouraged the first author to step in and study this lovely plant family.</p></tp:treatment-sec><tp:treatment-sec sec-type="Pollination ecology" id="SECID0EBJAC"><title>Pollination ecology.</title><p>The author observed five visitations by bees from the family <tp:taxon-name><tp:taxon-name-part taxon-name-part-type="family">Apidae</tp:taxon-name-part></tp:taxon-name> (identified by an entomologist, Pornpimon Tangtorwongsakul) during the expeditions. The size of bee body fit well with the floral entrance (Fig. <xref ref-type="fig" rid="F6">6</xref>). Moreover, the floral structure of this new species is similar to other bee-pollinated species, e.g. <italic><tp:taxon-name><tp:taxon-name-part taxon-name-part-type="genus" reg="Impatiens">I.</tp:taxon-name-part><tp:taxon-name-part taxon-name-part-type="species" reg="psittacina">psittacina</tp:taxon-name-part></tp:taxon-name></italic> (<xref ref-type="bibr" rid="B7">Ruchisansakun et al. 2016</xref>). Hence, we concluded that it is a bee-pollinated species.</p><fig id="F1" position="float" orientation="portrait"><label>Figure 1.</label><caption><p><italic><tp:taxon-name><tp:taxon-name-part taxon-name-part-type="genus" reg="Impatiens">Impatiens</tp:taxon-name-part><tp:taxon-name-part taxon-name-part-type="species" reg="jenjittikuliae">jenjittikuliae</tp:taxon-name-part></tp:taxon-name></italic>. <bold>A</bold> Habit <bold>B</bold> Flower, front view <bold>C</bold> Inflorescence with flower in lateral view <bold>D</bold> Lateral sepals <bold>E</bold> Lower sepal <bold>F</bold> Dorsal petal <bold>G</bold> Lateral united petals. Drawn by Saroj Ruchisansakun.</p></caption><graphic xmlns:xlink="http://www.w3.org/1999/xlink" xlink:href="phytokeys-124-139-g001.jpg" position="float" orientation="portrait" xlink:type="simple" id="oo_311930.jpg"/></fig><fig id="F2" position="float" orientation="portrait"><label>Figure 2.</label><caption><p><italic><tp:taxon-name><tp:taxon-name-part taxon-name-part-type="genus" reg="Impatiens">Impatiens</tp:taxon-name-part><tp:taxon-name-part taxon-name-part-type="species" reg="jenjittikuliae">jenjittikuliae</tp:taxon-name-part></tp:taxon-name></italic><bold>A</bold> flower, front view <bold>B</bold> flower, lateral view <bold>C</bold> habit <italic>in situ</italic>. Photographs by Saroj Ruchisansakun.</p></caption><graphic xmlns:xlink="http://www.w3.org/1999/xlink" xlink:href="phytokeys-124-139-g002.jpg" position="float" orientation="portrait" xlink:type="simple" id="oo_311931.jpg"/></fig><fig id="F3" position="float" orientation="portrait"><label>Figure 3.</label><caption><p>Pollen of <italic><tp:taxon-name><tp:taxon-name-part taxon-name-part-type="genus" reg="Impatiens">Impatiens</tp:taxon-name-part><tp:taxon-name-part taxon-name-part-type="species" reg="jenjittikuliae">jenjittikuliae</tp:taxon-name-part></tp:taxon-name></italic> (FE SEM) <bold>A</bold> entire pollens <bold>B, C</bold> sexine ornamentation.</p></caption><graphic xmlns:xlink="http://www.w3.org/1999/xlink" xlink:href="phytokeys-124-139-g003.jpg" position="float" orientation="portrait" xlink:type="simple" id="oo_311932.jpg"/></fig><fig id="F4" position="float" orientation="portrait"><label>Figure 4.</label><caption><p>Seed of <italic><tp:taxon-name><tp:taxon-name-part taxon-name-part-type="genus" reg="Impatiens">Impatiens</tp:taxon-name-part><tp:taxon-name-part taxon-name-part-type="species" reg="jenjittikuliae">jenjittikuliae</tp:taxon-name-part></tp:taxon-name></italic> (FE SEM). <bold>A, B</bold> Entire seeds <bold>C</bold> Inflated cells with granulate walls <bold>D</bold> Thick finger-like cells.</p></caption><graphic xmlns:xlink="http://www.w3.org/1999/xlink" xlink:href="phytokeys-124-139-g004.jpg" position="float" orientation="portrait" xlink:type="simple" id="oo_311933.jpg"/></fig><fig id="F5" position="float" orientation="portrait"><label>Figure 5.</label><caption><p>Stem of <italic><tp:taxon-name><tp:taxon-name-part taxon-name-part-type="genus" reg="Impatiens">Impatiens</tp:taxon-name-part><tp:taxon-name-part taxon-name-part-type="species" reg="jenjittikuliae">jenjittikuliae</tp:taxon-name-part></tp:taxon-name></italic>, transverse sections.</p></caption><graphic xmlns:xlink="http://www.w3.org/1999/xlink" xlink:href="phytokeys-124-139-g005.jpg" position="float" orientation="portrait" xlink:type="simple" id="oo_311934.jpg"/></fig><fig id="F6" position="float" orientation="portrait"><label>Figure 6.</label><caption><p>Floral visitation by bee in the locality of <italic><tp:taxon-name><tp:taxon-name-part taxon-name-part-type="genus" reg="Impatiens">Impatiens</tp:taxon-name-part><tp:taxon-name-part taxon-name-part-type="species" reg="jenjittikuliae">jenjittikuliae</tp:taxon-name-part></tp:taxon-name></italic>.</p></caption><graphic xmlns:xlink="http://www.w3.org/1999/xlink" xlink:href="phytokeys-124-139-g006.jpg" position="float" orientation="portrait" xlink:type="simple" id="oo_311935.jpg"/></fig></tp:treatment-sec><ref-list><ref id="B1"><mixed-citation xmlns:xlink="http://www.w3.org/1999/xlink" xlink:type="simple"><institution xlink:type="simple">IUCN</institution> (<year>2012</year>) IUCN Red List Categories and Criteria: Version 3.1 (2<sup>nd</sup> edn). Glandand Cambridge, 32 pp.</mixed-citation></ref><ref id="B7"><mixed-citation xmlns:xlink="http://www.w3.org/1999/xlink" xlink:type="simple"><person-group><name name-style="western"><surname>Ruchisansakun</surname><given-names>S</given-names></name><name name-style="western"><surname>Tangtorwongsakul</surname><given-names>P</given-names></name><name name-style="western"><surname>Cozien</surname><given-names>R</given-names></name><name name-style="western"><surname>Smets</surname><given-names>E</given-names></name><name name-style="western"><surname>Van Der Niet</surname><given-names>T</given-names></name></person-group> (<year>2016</year>) <article-title>Floral specialization for different pollinators and divergent use of the same pollinator among co-occurring <italic><tp:taxon-name><tp:taxon-name-part taxon-name-part-type="genus">Impatiens</tp:taxon-name-part></tp:taxon-name></italic> species (<tp:taxon-name><tp:taxon-name-part taxon-name-part-type="family">Balsaminaceae</tp:taxon-name-part></tp:taxon-name>) from Southeast Asia.</article-title><source>Botanical Journal of the Linnean Society</source><volume>181</volume>(<issue>4</issue>): <fpage>651</fpage>–<lpage>666</lpage>. <ext-link xlink:type="simple" ext-link-type="doi" xlink:href="10.1111/boj.12427">https://doi.org/10.1111/boj.12427</ext-link></mixed-citation></ref></ref-list></tp:taxon-treatment>
